# Supplementary material for: Non-Invasive Assessment of the Seasonal Stress Response to Veterinary Procedures and Transportation of Zoo-Housed Lesser Anteater (Tamandua tetradactyla)
Source: Animals (Basel). 2021 Dec 30;12(1):75. doi: 10.3390/ani12010075 (PMC8744720; doi:10.3390/ani12010075)
Supplement: Supplementary file 1 [file animals-12-00075-s001.zip]

Archive with 1 entries (1 files):
- animals-1511770-supplementary.pdf
